# Supplementary material for: Characterization of Novel ACE-Inhibitory Peptides from Nemopilema nomurai Jellyfish Venom Hydrolysate: In Vitro and In Silico Approaches
Source: Mar Drugs. 2025 Jun 26;23(7):267. doi: 10.3390/md23070267 (PMC12298423; doi:10.3390/md23070267)
Supplement: Supplementary file 1 [file marinedrugs-23-00267-s001.zip]

Archive with 1 entries (1 files):
- marinedrugs-3697218-supplementary.pdf
